# Supplementary material for: Effects of dopamine on reinforcement learning and consolidation in Parkinson’s disease
Source: eLife. 2017 Jul 10;6:e26801. doi: 10.7554/eLife.26801 (PMC5531832; doi:10.7554/eLife.26801)
Supplement: Figure 2—source data 1. — DOI: http://dx.doi.org/10.7554/eLife.26801.005 [file elife-26801-fig2-data1.txt]

expt_1_Conditions	expt_1_N	expt_1_M24_M30_Means	expt_1_M24_M30_SEM
ON-ON	18	0.694444444444444	3.68713956671821
OFF-ON	18	-3.88888888888889	2.37620129768438
ON-OFF	17	2.20588235294118	4.02834118214167
OFF-OFF	17	-5.58823529411765	3.34976038066055
HC	18	-3.33333333333333	3.00462606288666
