# Supplementary material for: Effects of dopamine on reinforcement learning and consolidation in Parkinson’s disease
Source: eLife. 2017 Jul 10;6:e26801. doi: 10.7554/eLife.26801 (PMC5531832; doi:10.7554/eLife.26801)
Supplement: Figure 3—source data 1. — DOI: http://dx.doi.org/10.7554/eLife.26801.007 [file elife-26801-fig3-data1.txt]

expt_1_Day_1_Conditions	expt_1_Day_1_N	expt_1_Day_1_ChA_Means	expt_1_Day_1_ChA_SEM	expt_1_Day_1_AvB_Means	expt_1_Day_1_AvB_SEM	expt_1_Day_2_Conditions	expt_1_Day_2_N	expt_1_Day_2_ChA_Means	expt_1_Day_2_ChA_SEM	expt_1_Day_2_AvB_Means	expt_1_Day_2_AvB_SEM
ON	36	58.6805555555556	4.21311740225096	73.6111111111111	4.72528495450111	ON	36	62.1527777777778	4.20329469434133	70.8333333333333	4.48210728500398
OFF	35	62.8571428571429	4.00189405937051	69.8214285714286	4.49297504220666	OFF	35	59.2857142857143	4.02991886995748	72.6785714285714	4.76665117093271
HC	18	63.1944444444444	6.79579465418464	73.9583333333333	5.400853615054	HC	18	63.1944444444444	6.79579465418464	73.9583333333333	5.400853615054
