# Supplementary material for: Effects of dopamine on reinforcement learning and consolidation in Parkinson’s disease
Source: eLife. 2017 Jul 10;6:e26801. doi: 10.7554/eLife.26801 (PMC5531832; doi:10.7554/eLife.26801)
Supplement: Figure 3—figure supplement 1—source data 1. — DOI: http://dx.doi.org/10.7554/eLife.26801.009 [file elife-26801-fig3-figsupp1-data1.txt]

expt_1_Day_1_Conditions	expt_1_Day_1_Filtered_N	expt_1_day_1_Filtered_ChA_Means	expt_1_Day_1_Filtered_ChA_SEM	expt_1_Day_1_Filtered_AvB_Means	expt_1_Day_1_Filtered_AvB_SEM
ON	29	62.7155172413793	4.35894704673142	82.5431034482759	3.64882119109627
OFF	31	62.9166666666667	4.58525004584745	76.6666666666667	3.66933701259182
HC	15	70	6.54653670707977	80	1.27163811364063
