# Supplementary material for: Effects of dopamine on reinforcement learning and consolidation in Parkinson’s disease
Source: eLife. 2017 Jul 10;6:e26801. doi: 10.7554/eLife.26801 (PMC5531832; doi:10.7554/eLife.26801)
Supplement: Figure 3—figure supplement 2—source data 1. — DOI: http://dx.doi.org/10.7554/eLife.26801.011 [file elife-26801-fig3-figsupp2-data1.txt]

expt_1_Day_2_Conditions	Day_2_Filtered_N	Day_2_Filtered_ChA_Means	Day_2_Filtered_ChA_SEM	Day_2_Filtered_AvB_Means	Day_2_Filtered_AvB_SEM
ON	29	67.4568965517241	4.24597877288212	79.3103448275862	3.76208347064341
OFF	31	58.3333333333333	4.53187225631652	79.7916666666667	3.64259582670005
HC	15	70	6.54653670707977	80	1.27163811364063
