# Supplementary material for: Effects of dopamine on reinforcement learning and consolidation in Parkinson’s disease
Source: eLife. 2017 Jul 10;6:e26801. doi: 10.7554/eLife.26801 (PMC5531832; doi:10.7554/eLife.26801)
Supplement: Figure 4—source data 1. — DOI: http://dx.doi.org/10.7554/eLife.26801.013 [file elife-26801-fig4-data1.txt]

expt_2_Conditions	expt_2_N	expt_2_ChA_Means	expt_2_ChA_SEM	expt_2_AvB_Means	expt_2_AvB_SEM	expt_3_Conditions	expt_3_N	expt_3_ChA_Means	expt_3_ChA_SEM	expt_3_AvB_Means	expt_3_AvB_SEM
ON	18	64.9305555555556	6.02408040725607	72.9166666666667	5.22668336081768	ON	18	50.6944444444444	5.11143523411042	52.3148148148148	5.11112689840004
OFF	18	61.4583333333333	6.4559609811044	68.0555555555556	6.68213754997206	OFF	18	56.25	5.06684170807601	52.5462962962963	2.88082728738804
HC	20	55.3125	5.86433452387351	79.0625	5.57682218863792	HC	18	53.9351851851852	4.7126609278687	49.537037037037	4.22615485928978
