# Supplementary material for: Effects of dopamine on reinforcement learning and consolidation in Parkinson’s disease
Source: eLife. 2017 Jul 10;6:e26801. doi: 10.7554/eLife.26801 (PMC5531832; doi:10.7554/eLife.26801)
Supplement: Figure 4—figure supplement 1—source data 1. — DOI: http://dx.doi.org/10.7554/eLife.26801.015 [file elife-26801-fig4-figsupp1-data1.txt]

expt_2_Conditions	expt_2_Filtered_N	expt_2_Filtered_ChA_Means	expt_2_Filtered_ChA_SEM	expt_2_Filtered_AvB_Means	expt_2_Filtered_AvB_SEM
ON	17	68.0147058823529	5.48860243633589	73.5294117647059	5.50550703377645
OFF	15	61.25	7.71998797186332	75.4166666666667	6.46840612344168
HC	17	57.7205882352941	6.07591686802883	84.9264705882353	4.94276825726057
