# Supplementary material for: Effects of dopamine on reinforcement learning and consolidation in Parkinson’s disease
Source: eLife. 2017 Jul 10;6:e26801. doi: 10.7554/eLife.26801 (PMC5531832; doi:10.7554/eLife.26801)
Supplement: Figure 4—figure supplement 2—source data 1. — DOI: http://dx.doi.org/10.7554/eLife.26801.017 [file elife-26801-fig4-figsupp2-data1.txt]

expt_3_Conditions	expt_3_Filtered_N	expt_3_Filtered_ChA_Means	expt_3_Filtered_ChA_SEM	expt_3_Filtered_AvB_Means	expt_3_Filtered_AvB_SEM
ON	10	54.5833333333333	6.81572626938059	45.8333333333333	5.36281832868568
OFF	12	60.4166666666667	7.6417579552394	49.6527777777778	3.61175119706763
HC	11	63.2575757575758	5.6691778587484	48.4848484848485	5.95311880511428
