# Supplementary material for: Effects of dopamine on reinforcement learning and consolidation in Parkinson’s disease
Source: eLife. 2017 Jul 10;6:e26801. doi: 10.7554/eLife.26801 (PMC5531832; doi:10.7554/eLife.26801)
Supplement: Figure 5—source data 1. — DOI: http://dx.doi.org/10.7554/eLife.26801.019 [file elife-26801-fig5-data1.txt]

expt_1_Day_1_Conditions	expt_1_Day_1_N	expt_1_Learn_Means	expt_1_Learn_SEM	expt_2_N	expt_2_Learn_Means	expt_2_Learn_SEM	expt_3_N	expt_3_Learn_Means	expt_3_Learn_SEM
ON	34	78.6029411764706	3.62354457160778	18	77.0138888888889	3.67453879893718	18	61.9444444444444	3.34760018748514
OFF	36	77.7083333333333	4.15564017187427	18	78.0555555555556	4.04380404144853	18	61.6666666666667	3.25897453697935
HC	18	79.0277777777778	4.66893716163726	20	74.6875	4.42859558794647	18	57.2222222222222	3.97203368079442
