# Supplementary material for: Effects of dopamine on reinforcement learning and consolidation in Parkinson’s disease
Source: eLife. 2017 Jul 10;6:e26801. doi: 10.7554/eLife.26801 (PMC5531832; doi:10.7554/eLife.26801)
Supplement: Appendix 1—figure 1—source data 1. — DOI: http://dx.doi.org/10.7554/eLife.26801.024 [file elife-26801-app1-fig1-data1.txt]

expt_1_Day_1_Conditions	expt_1_Day_1_N	expt_1_Win_Stay_Means	expt_1_Win_Stay_SEM	expt_1_Lose_Shift_Means	expt_1_Lose_Shift_SEM	expt_2_N	expt_2_Win_Stay_Means	expt_2_Win_Stay_SEM	expt_2_Lose_Shift_Means	expt_2_Lose_Shift_SEM	expt_3_N	expt_3_Win_Stay_Means	expt_3_Win_Stay_SEM	expt_3_Lose_Shift_Means	expt_3_Lose_Shift_SEM
ON	34	82.1239798965272	2.6287778822916	37.089509253325	2.63207130163759	18	81.1325479419412	2.82364632726329	37.3188884144545	3.46195044977303	18	71.8285387298145	3.08185226570426	42.3793751518689	2.54853350481955
OFF	36	85.2904284351747	2.43048000309506	32.9335319942665	3.39464829950125	18	78.2423511435153	3.93117132397885	37.5134625805451	2.74463461801383	18	72.1562431561446	3.45551702617414	38.3630319374677	2.98909070116645
HC	18	81.3413830732108	3.61010276280928	31.8647638140369	3.75559307791249	20	77.1400844307528	3.41458005833061	39.374560449967	2.99476424635655	18	64.6149843848027	2.62773113811208	42.8237234125938	1.41077610024913
